# Supplementary material for: Comprehensive analysis of ferroptosis-related gene signatures as a potential therapeutic target for acute myeloid leukemia: A bioinformatics analysis and experimental verification
Source: Front Oncol. 2022 Aug 11;12:930654. doi: 10.3389/fonc.2022.930654 (PMC9406152; doi:10.3389/fonc.2022.930654)
Supplement: Supplementary File 1 — Random group by R language. [file Presentation_1.zip]

Archive with 7 entries (7 files):
- Supplementary File 2 245 Ferroptosis-related genes.xls
- Supplementary File 3 The annotation of 16 immune cells and 13 functions in ssGSEA.xls
- Supplementary File 4 MDA reference proposal.PDF
- Supplementary File 5 The sequences of primers for real-time PCR assays..docx
- Supplementary File 6 Evidence of polish.PDF
- Supplementary File 7 Changes in protein expression of SLC7A11 in Kasumi-1 and HL-60 cells after 300 μM sulfasalazine treatment conditions.docx
- Supplementary File 1 Random group by R language..docx
